# Supplementary material for: High-Dose versus Low-Dose Oxytocin for Labor Augmentation: A Meta-Analysis of Randomized Controlled Trials
Source: J Pers Med. 2024 Jul 4;14(7):724. doi: 10.3390/jpm14070724 (PMC11278403; doi:10.3390/jpm14070724)
Supplement: Supplementary file 1 [file jpm-14-00724-s001.zip]

Archive with 1 entries (1 files):
- jpm-2999523-supplementary.pdf
